# Supplementary material for: Population Genetic Analysis of the Estonian Native Horse Suggests Diverse and Distinct Genetics, Ancient Origin and Contribution from Unique Patrilines
Source: Genes (Basel). 2019 Aug 20;10(8):629. doi: 10.3390/genes10080629 (PMC6722507; doi:10.3390/genes10080629)
Supplement: Supplementary file 1 [file genes-10-00629-s001.zip]

Archive with 11 entries (11 files):
- Supplementary Files/Supplementary Figure S1.jpg
- Supplementary Files/Supplementary Figure S2.jpg
- Supplementary Files/Supplementary Figure S3.jpg
- Supplementary Files/Supplementary Figure S4new.jpg
- Supplementary Files/Supplementary Table S1_R1_AllBreeds_HO-HE-FIS.xlsx
- Supplementary Files/Supplementary Table S2_MSYmarkers.xlsx
- Supplementary Files/Supplementary Table S3_mtDNAMarkers.xlsx
- Supplementary Files/Supplementary Table S4_STRUCTUREgroupA.xlsx
- Supplementary Files/Supplementary Table S5_MSYgenotypes.xlsx
- Supplementary Files/Supplementary Table S6_mtDNAstatistics.xlsx
- Supplementary Files/Supplementary Table S7_R1_Genetic Distance_52breeds.xlsx
