# Supplementary material for: Population Genetic Analysis of the Estonian Native Horse Suggests Diverse and Distinct Genetics, Ancient Origin and Contribution from Unique Patrilines
Source: Genes (Basel). 2019 Aug 20;10(8):629. doi: 10.3390/genes10080629 (PMC6722507; doi:10.3390/genes10080629)
Supplement: Supplementary file 1 [file genes-10-00629-s001.zip › Supplementary Files/Supplementary Table S1_R1_AllBreeds_HO-HE-FIS.xlsx]

## Sheet: All_Horse_Breeds
Supplementary Table S1: Summary information about the breeds, number of individuals and population genetic analyses used in this study. For each breed there are shown the Clade designation in RLM tree, the group by FCA analysis, and HO ,HE and Fis values with standard error
Breed	Abbreviation	N-microsatellite analysis and RML tree only	N-mtDNA	Tests performed based on RML tree relationship	Clades based on RML Tree placement	Group based of FCA Plot	Heterozygosity Observed and Standard Error in parenthesis	Heterozygosity Expected and Standard Error in parenthesis	Fixation Index and Standard Error	Reference
Argentine Criollo	AC	25	n/a	RML tree only	I		0.741 (0.029)	0.712 (0.019)	-0.040 (0.028)	TAMU Genetics Lab
Andalusian	AN	85	n/a	RML tree only	I		0.706 (0.022)	0.731 (0.025)	0.028 (0.022)	TAMU Genetics Lab
Arabian	AR	100	n/a	RML tree only	I		0.711 (0.030)	0.714 (0.024)	0.008 (0.019)	TAMU Genetics Lab
Akhal Teke	AT	77	n/a	RML tree only	I		0.662 (0.03)	0.705 (0.026)	0.063 (0.019)	TAMU Genetics Lab
Belgian Draft	BE	26	n/a	RML tree, STRUCTURE and FCA microsatellite analysis; excludes mtDNA	II	B	0.669 (0.045)	0.670 (0.044)	-0.004 (0.025)	TAMU Genetics Lab/ NCBI
Breton	BR	26	10	RML tree, STRUCTURE and FCA microsatellite analysis, and mtDNA analysis	II	B	0.726 (0.055)	0.658 (0.048)	-0.098 (0.019)	TAMU Genetics Lab/ NCBI
Brazillian Criollo	BZ	50	n/a	RML tree only	I		0.765 (0.026)	0.737 (0.022)	-0.037 (0.017)	TAMU Genetics Lab
Chilean Criollo	CC	30	n/a	RML tree only	I	n/a	0.691 (0.032)	0.707 (0.022)	0.026 (0.028)	TAMU Genetics Lab
Clydesdale	CL	34	10	RML tree, STRUCTURE and FCA microsatellite analysis, and mtDNA analysis	II	B	0.616 (0.032)	0.593 (0.027)	-0.037 (0.024)	TAMU Genetics Lab/ NCBI
Dales Pony	DL	98	10	RML tree, STRUCTURE and FCA microsatellite analysis, and mtDNA analysis	II	B	0.707 (0.034)	0.689 (0.034)	-0.030 (0.020)	TAMU Genetics Lab/ NCBI
Don	DN	34	n/a	RML tree only	I		0.696 (0.033)	0.718 (0.018)	0.035 (0.030)	TAMU Genetics Lab
Estonian Native Horse	ENH	33	9	RML tree, STRUCTURE and FCA microsatellite analysis, and mtDNA analysis	II and III	A	0.766 (0.033)	0.723 (0.025)	-0.059 (0.023)	This study
Eriskay Pony	ER	33	10	RML tree, STRUCTURE and FCA microsatellite analysis, and mtDNA analysis	II	B	0.578 (0.033)	0.561 (0.028)	-0.027 (0.023)	TAMU Genetics Lab/ NCBI
Exmoor Pony	EX	70	10	RML tree, STRUCTURE and FCA microsatellite analysis, and mtDNA analysis	II and III	A	0.619 (0.038)	0.635 (0.030)	0.035 (0.026)	TAMU Genetics Lab/ NCBI
Finn Horse	FH	25	2	RML tree, STRUCTURE and FCA microsatellite analysis, and mtDNA analysis	II and III	A	0.717 (0.056)	0.705 (0.053)	-0.019 (0.022)	This study
Norwegian Fjord	FJ	50	10	RML tree, STRUCTURE and FCA microsatellite analysis, and mtDNA analysis	II and III	A	0.694 (0.049)	0.665 (0.043)	-0.042 (0.019)	TAMU Genetics Lab/ NCBI
Fell Pony	FL	54	10	RML tree, STRUCTURE and FCA microsatellite analysis, and mtDNA analysis	II	B	0.721 (0.033)	0.717 (0.020)	0.001 (0.025)	TAMU Genetics Lab/ NCBI
Friesian	FR	67	n/a	RML tree only	II		0.489 (0.050)	0.521 (0.055)	0.035 (0.034)	TAMU Genetics Lab
Galiceno	GL	141	n/a	RML tree only	I		0.750 (0.028)	0.761 (0.029(	0.013 (0.012)	TAMU Genetics Lab
Garrano	GR	37	5	RML tree and mtDNA only; excludes FCA and STRUCTURE analysis	I		0.763 (0.028)	0.774 (0.017)	0.019 (0.033)	TAMU Genetics Lab/ NCBI
Gotland Pony	GT	43	n/a	RML tree, STRUCTURE and FCA microsatellite analysis; excludes mtDNA	II and III	A	0.650 (0.030)	0.644 (0.026)	-0.009 (0.024)	TAMU Genetics Lab/ NCBI
Haflinger	HF	46	10	RML tree, STRUCTURE and FCA microsatellite analysis, and mtDNA analysis	II	B	0.669 (0.053)	0.660 (0.047)	-0.011 (0.027)	TAMU Genetics Lab/ NCBI
Highland Pony	HL	28	10	RML tree, STRUCTURE and FCA microsatellite analysis, and mtDNA analysis	II	B	0.690 (0.022)	0.663 (0.021)	-0.046 (0.025)	TAMU Genetics Lab/ NCBI
Hucul	HU	45	10	RML tree, STRUCTURE and FCA microsatellite analysis, and mtDNA analysis	II and III	A	0.732 (0.047)	0.709 (0.037)	-0.018 (0.031)	TAMU Genetics Lab/ NCBI
Icelandic Horse	IC	38	10	RML tree, STRUCTURE and FCA microsatellite analysis, and mtDNA analysis	II and III	A	0.711 (0.036)	0.686 (0.032)	-0.037 (0.024)	TAMU Genetics Lab/ NCBI
Kerry Bog Pony	KB	74	n/a	RML tree only	II		0.700 (0.046)	0.655 (0.039)	-0.070 (0.025)	TAMU Genetics Lab
Kladruber	KG	86	n/a	RML tree only	II		0.719 (0.042)	0.677 (0.038)	-0.061 (0.016)	TAMU Genetics Lab
Knabstrupper	KP	62	n/a	RML tree only	I		0.743 (0.042)	0.764 (0.016)	0.028 (0.022)	TAMU Genetics Lab
Kyrgyzstan Horse	KZ	30	n/a	RML tree only	I		0.747 (0.030)	0.733 (0.017)	-0.017 (0.031)	TAMU Genetics Lab
Lipizzaner	LI	77	n/a	RML tree only	I		0.695 (0.025)	0.715 (0.013)	0.027 (0.036)	TAMU Genetics Lab
Lusitano	LU	71	n/a	RML tree only	I		0.684 (0.034)	0.716 (0.033)	0.038 (0.031)	TAMU Genetics Lab
Malopolski	MK	25	n/a	RML tree only	I		0.779 (0.020)	0.739 (0.018)	-0.059 (0.024)	TAMU Genetics Lab
Mongolian Horse	MO	44	n/a	RML tree only	I		0.747 (0.028)	0.787 (0.021)	0.050 (0.024)	TAMU Genetics Lab
Asturcon	n/a	n/a	7	mtDNA only	n/a	n/a	n/a	n/a		NCBI
Cartujano	n/a	n/a	4	mtDNA only	n/a	n/a	n/a	n/a		NCBI
Cleveland Bay	n/a	n/a	5	mtDNA only	n/a	n/a	n/a	n/a		NCBI
Giara	n/a	n/a	1	mtDNA only	n/a	n/a	n/a	n/a		NCBI
Losino	n/a	n/a	4	mtDNA only	n/a	n/a	n/a	n/a		NCBI
Pottoka	n/a	n/a	7	mtDNA only	n/a	n/a	n/a	n/a		NCBI
Sorraia	n/a	n/a	3	mtDNA only	n/a	n/a	n/a	n/a		NCBI
Vyatskaya	n/a	n/a	8	mtDNA only	n/a	n/a	n/a	n/a		NCBI
Yakut	n/a	n/a	5	mtDNA only	n/a	n/a	n/a	n/a		NCBI
Noriker	NK	69	10	RML tree, STRUCTURE and FCA microsatellite analysis, and mtDNA analysis	II	B	0.681 (0.034)	0.685 (0.026)	0.007 (0.031)	TAMU Genetics Lab/ NCBI
Percheron	PC	35	2	RML tree, STRUCTURE and FCA microsatellite analysis, and mtDNA analysis	II	B	0.688 (0.035)	0.685 (0.029)	-0.001 (0.023)	TAMU Genetics Lab/ NCBI
Polish Heavy Horse	PH	69	3	RML tree, STRUCTURE and FCA microsatellite analysis, and mtDNA analysis	II	B	0.755 (0.027)	0.719 (0.026)	-0.052 (0.018)	TAMU Genetics Lab/ NCBI
Konik (Polish Primitive)	PO	53	10	RML tree, STRUCTURE and FCA microsatellite analysis, and mtDNA analysis	II and III	A	0.696 (0.039)	0.703 (0.038)	0.006 (0.019)	TAMU Genetics Lab/ NCBI
Posavina	PV	27	10	RML tree, STRUCTURE and FCA microsatellite analysis, and mtDNA analysis	II	B	0.746 (0.042)	0.712 (0.040)	-0.050 (0.017)	TAMU Genetics Lab/ NCBI
Przewalski Horse	PZ	44	n/a	RML tree only	RML tree outgroup	n/a	0.661 (0.026)	0.655 (0.019)	-0.008 (0.029)	TAMU Genetics Lab
Selle Francais	SF	28	n/a	RML tree only	I		0.745 (0.027)	0.738 (0.020)	-0.012 (0.027)	TAMU Genetics Lab
Shire	SH	32	8	RML tree, STRUCTURE and FCA microsatellite analysis, and mtDNA analysis	II	B	0.685 (0.036)	0.654 (0.028)	-0.045 (0.031)	TAMU Genetics Lab/ NCBI
Shetland Pony	SP	66	10	RML tree, STRUCTURE and FCA microsatellite analysis, and mtDNA analysis	II and III	A	0.649 (0.037)	0.703 (0.024)	-0.083 (0.032)	TAMU Genetics Lab/ NCBI
Standardbred	ST	56	n/a	RML tree only	I	n/a	0.706 (0.031)	0.697 (0.021)	-0.009 (0.027)	TAMU Genetics Lab
Suffolk Punch	SU	50	1	RML tree, STRUCTURE and FCA microsatellite analysis, and mtDNA analysis	II	B	0.731 (0.036)	0.704 (0.030)	-0.037 (0.021)	TAMU Genetics Lab/ NCBI
Thoroughbred	TB	70	n/a	RML tree only	I		0.691 (0.030)	0.680 (0.026)	-0.016 (0.019)	TAMU Genetics Lab
French Trotter	TF	39	n/a	RML tree only	I		0.680 (0.039)	0.671 (0.032)	-0.018 (0.037)	TAMU Genetics Lab
Trakehner	TK	32	n/a	RML tree only	I	n/a	0.765 (0.024)	0.726 (0.026)	-0.059 (0.024)	TAMU Genetics Lab
Turkoman	TU	67	n/a	RML tree only	I	n/a	0.746 (0.023)	0.760 (0.024)	0.017 (0.011)	TAMU Genetics Lab
Venezuelan Criollo	VC	61	n/a	RML tree only	I	n/a	0.753 (0.018)	0.747 (0.018)	-0.010 (0.016)	TAMU Genetics Lab
Wielkopolski	WI	53	n/a	RML tree only	I	n/a	0.764 (0.025)	0.748 (0.020)	-0.020 (0.018)	TAMU Genetics Lab
Zemaitukas Heavy Type	ZH	30	n/a	RML tree only	I	n/a	0.754 (0.036)	0.723 (0.021)	-0.040 (0.037)	TAMU Genetics Lab
Zemaitukas Old Type	ZO	30	n/a	RML tree only	I	n/a	0.683 (0.038)	0.648 (0.030)	-0.055 (0.036)	TAMU Genetics Lab
Genotyping		2675					0.704 (0.005)	0.696 (0.004)	-0.012 (0.004)
mtDNA		215
TOTAL		2890
