# Supplementary material for: Population Genetic Analysis of the Estonian Native Horse Suggests Diverse and Distinct Genetics, Ancient Origin and Contribution from Unique Patrilines
Source: Genes (Basel). 2019 Aug 20;10(8):629. doi: 10.3390/genes10080629 (PMC6722507; doi:10.3390/genes10080629)
Supplement: Supplementary file 1 [file genes-10-00629-s001.zip › Supplementary Files/Supplementary Table S2_MSYmarkers.xlsx]

## Sheet: Sheet1
Supplementary Table S2: Features of 18 MSY SNP markers including ID, indicative haplotype, ancestral allele, derived allele and flanking sequence
Variant	indicative for Haplotype/Haplogroup	Ancestral Allele	Derived Allele	Flanking Sequence
rBF	YIJALST	C	T	TAGAAAATTGAAGTTGTATATACTAAATTTTTAACCCCGAGGTATTTGGAGCTGTATTGTTCAGTAATACTGCTGATGAGTATAATTATGACTTTTCCAGTTTATATGTTCAGTAGTTTTTTTTTTCTCTGACTCTTTTGTATGATGCTT[T/C]TAAAACATTGGTAGATAATGAAATTGTTTGAAGGCATCTCCATTAAGCACTGAGTATGATGAACATATGTTTATGATTTTAATGTCACTCATCTAAATTATTTTTAAAGTTTTTTTAAAAAATTAGGAATAGAGGGGCCAGCCCAGTGGC
rAY	Crown	G	A	CATCATATTTTCATTTACTCTTTAAATCAAGATTTCTTTTACTTCTTAAAGTGTTTATAATGGGCTCTATGAATTCTTATAAAGAACCAATGTTTTTTTTACAGACAGATTCTGTTGACTGCATTTTTGTTCAATTATGTCATAAATTCC[A/G]TTTATGTATGTTTCATATTCTTTGCTAGAAACATTTTATTTTATGTTCATTTTTTCATGAAGATTAGCTCTGAGTTGACATCCACTGCCA
rAX	Crown	T	C	CGGGCATCTCATGGGTCATGAACCTTTCGCCTTTCTCTTCCTGGAAGCCCCTTGGTAGCCCTAGGGAAAGTTCTGCA[T/C]TGGCTTGAGCACTGGGAAGCATGGTGTTCCTGTGGAAGAGAGGAAGGTGGCTCATATCTACTAGATGAAGACCTGAAATTGAGATTCCAAGTGGCTTGTCCCTGGTAAGAAGGTATGGAGATGGGATGAAAATCCAGATCTTCTGACACA
rA	T	T	A	ATACTTGAGAGCACATGTTGCAAAGCCAAGATGCAGGGCCTAAGTTGTTCGCAGAGAGCAAGATTACCTCCTGGGACAACTAGAGCAGGACCCAGAGGTGCTGCCTTTGCAACAGAGCTAGGCTTCCATGAATGACTCTCGAGTTCTACA[T/A]TCACAGTTTGAGATTACTGTTTAGAAAGCACACTTCTGTTGGTTGCAGGCGTGAATAACAGTGATTGTATAAAGTGTAGAATCACTTATTAGAAATCAGAGACAATCTATCTGTTGTTCAGCCGGGTGGACACTGGACACCACCAGTCAG
rB	Tb	C	G	AACCATGATGGTAAAAAATTTTAGTAATATTACGTTTGAAGTTATGAGCAGTTTTGTGTTGACATAAACCCTAATATGGAGATACCCAGAACAATAAATCATCTAGCATTTAATTCTTAAGAAAAACAATATATTAAACAAATGGTAATT[C/G]TTATAAAAGTTTCTTCTGTATATGTACTTTGTGATAGTGATGTCCTACACAGTAAAAATGATACATCCTATAAGATTTCTTTCAGATCTCATTCAATTGTTATTGATGTAAAAAGTGCTTGTTTAGCAAAAGATAAAGGTTAAATATTTA
rT	Tu	C	T	CTCTAAAGAGGTGAGATATATTCCCAATCACATGGCTTTGGATTTGCCCTGTGACTTCCTCAGTTTC[C/T]CCCTTGTGCCTCTGCCATTGCTGTGGTGAGAATATTTCCTGAATAGTCTTTTCATCCCAACAGGATGAGAGACACAAGGAATAACTCTACTTTCCAGCCAAGGTCCAGCCATTGTAGGAGTGAAGCCAACAGAGATTGGCAACTCCAACC
sAL	Tu-b	A	C	CCACACCAACTCAGGAGATCAAGACTCTGCTCAGGAGATCACAGAAAACACCAGATCCACTTCAGGGACTCCACATACGGGGAACCTAGATAAATATCAAAGAAACTAGCCTCAGCGCAGAAGATCCCAGACATACCTTTGTGTGCTCAG[A/C]ATTAGTGTATGTGTCCTCTGAAAACAAACAAAAGTGTCTCAGACTTAGCTCAAGAGAAAACAGAGCCAACTACCTGGGTGGGTTCCATAAATACCTTGATAGACCTCAGACCCACTTCAGAGGACTACAGATCCAAATCAAGTGACACAG
sPZ	Ta	T	A	CAGACCAATCTTACGGATTTCCAGTCCCAAACGAAGAGGCTCAAGACCCTCAGGGGATCCCAGTACCACCTAAGGAGACAACCTAAGCACAGACACCAGACTCAGGTCAGGTATCTCCAAACAATATATTAGTGGGCCTACACTAAGCAC[A/T]CGAGGACTCTGACAAACCTCAGAGGACCCACTCACCTCAGGGGATCCAGTCAACATGCCAGATGGCCCCATATGAAACTCAGGGAGTCATAGCATGAAATAAAGGGCCCAAGTGCCCCCACAGCAGATTCTAGAACTGCCTGATGGACTA
rW	A	G	A	ATCCCAGAAGTGCAACTGAATAAGCATTGACTGGTATCTGAATTTCAAGAGTGCTCTCGTCAAGGCCACGTTTTTGTATTTCAGAAGCTAATTTTTTAAAAAGAGAGAGAAGCAAAAGAAAAATCAATACCGTCGGTTAATAAATGAAAT[G/A]AAATAACAGTTCCTTCAAGGAGGATTAAATATCTATTTTCTGTGTGATTCTTTTGAAGTGGTATGTATGTTGATGGGTATACATGCATTTTCATTATTTATGTGTTAGTTAATTACTAACATATTAAACAGTATAATATAGTGCTTCAA
rX	Ao	G	T	ACATGCAATTTTCAACCTGCACTACCTGATCAACGAAATCAAAATAAATTCCGCACATACCCATATTATTTCCTATTTTTTTTTTTTCTTTCTTGTATGACACAAGCTTCTTGTCACATTCGAGTCAGGGTCCATTAGAGTTTTATCTTT[G/T]CGTGTGGAATAAGATGACCAATGTGGTGATTTCTGTTCTGCACTTGTCAGAGTCCCCATAGTTATAAATAAAATCATCTGATGAAGGTTTAAGAGCACTGGTAGTATTTTGCATCAGCCAAGGGAGTATGAGTCTTAGAAATTGTTTTCC
rAF	Ad	G	A	TATATAACATATAATAAATTAATATAAATGAATCAAAAATTAAAATAAATATAAAGTACACATATAAGTGTAGAGAGATTGATAGATAGTTTGACATGCATTTTCTGGAAGAACCTGTCATATGTGATAAGTAGATTTTCA[G/A]GTGGGTCCATGGTATCTATATTTTTTTTCACAATATCTATCTTTAATAGTCCACACAAACTACAATTTCACTTTCAAGTGAAGTGGAAGAAGTATTAATGTTTCTGTGGTAACAATCATATTATAGTACTGACTGAAATATAATTAATTG
rOR	Ad-h	G	A	AGGAACAAATCCTGAGACTCCCCCATGTCTCTTCCTGTAGTTGGGATATCAAATGGAAATTGCACACAATTTCCCTGAGAAGAAAAATGTTAGGACAGGGTCCATGTTTTATTTTTCCACATTGGATTCGAACTACATAATCCTATCCTT[G/A]CTTTATAGTAGCATCTCAATAAATATTTGCTGAAGAAATGGAGGGATGGGTCGTGGTTCAGTAGTTAAGTAGGTAAGTAAGTGAATGGACAGGTGGATGGTAGATGAGTGACTAGAGGGAGAGGTGGTTGAATAATTCTGCAGAGTTTGG
rAG	Ad-h	A	G	ACATCTAGAACTTTTCTTGAATTATTGCCCTCTAGACAACCATGAATCCTGGTGTTCCCTATATTTTCTTAGCAGTACCCCCTTATAAATGCCGGAATCCATGCATCACATAGATATGTAACTTATGTGGGTGTTTACTCGCACGTATAT[A/G]CCTATCCCAAGAAATGAGACACAACTGTTCTACTGGCCAGGACTGGCCAGTGGAGTAAGGCATAATCTACTGACTTGGTTTCTCTACTTTACAATTCCATGGGGAAGTTACATATCGGGAATGATGGGGTTCAGTACTTGCTATGACAAA
rAH	Ad-h	T	C	CAGACTTAATGTTTTTGCCCATTAAGGGAGTTTAATTGATGTTTTAACTTGAATTTCCCTATTCATGCATACTAGACAACTTTTCATGTGTTAACAGTCATTCAGGTTTCTGTCTTCTAAGTGCTATTCATTTTCTATTTTCTATGGAATTTTTTCCCCTTTTTGTACTTATTTAAGAGAATCCATGTGTG[T/C]ATGTACTGTTATATATTCTGATAGACACACAAATATTATATTTACATCTAAAATACATATGTTCTTGTGCATATGAATGTATTATAATACACTATTGCATTCTTGATATTAAACAAAAACATTTGGGGTAAAATTATGTTCCAATAGTCTTCACATATGCTTGGCTT
rAJ	Ad-h	T	A	GTTAGCAGTAGTCTAGGATGAAAGCATAGCTCACAGTTAATATTTATTTTCAGTCTGTGCTTTTTAAGCTATTTTTCCATTCACCTTATGATATTTTCCAGTCTCAATGGCTTCTGTTTTCTACCAATTTTGCTTTTGTCGGTACTTAAG[T/A]CTTTTAATGACTTCCTTGTCTATATTAATTTCATTGCTTACTCCTTTATTTCATGAATTTTCACATAGATTTCATATTGAAAAAATATCAACTTTACTATTAATTTTTTTAAAAACTTTAAATTTCTTTGTTGTTTAATGATATGCTTCA
rAI	Ad-h	A	C	TTTACAATATTTATTTAATGATTTTTGTTAGTTTATTGTTTACCCTAACCATTCTCTCTTCATTTAGATAGCAGTGACTGCTATTCTATTTGCTTTACGTGATTTATGACAAAACTCCCAGGGCTATGAGAGTTTGAAGTCACATGAGAA[A/C]AAAGCAAGTAAGCCCTTTGCACCAGTCTCTCAGAGAGACACCAG
rDS	Ad-b	T	A	AAAAGCAAACCCTGCCTTCCCTTGAGCCTTTTTTGGCACAATGTAGGTTGCATTCTTTTTTTGCAAGCTGCTTGTGTGCTCTGTGGCTTCTAGAAAGAGATGTCCTGCAGAGGAAAAAAGTGCATAGTGATTTCTATTTCTCCTGTCTGC[T/A]TTTGCACTGTGTTTTTTTCTCTTCTTGTCAACCAGGAAGAGCCTCTCATGGAGAGAACATTAGAAGTGTATACAACTCCTATTGGACAATCTATTTTCCAAACAGATTTGCTTGGAAAATTCTATTTAACTTTGACATTCAGAATGATAT
rAE	Ad-hA	G	C	AGGCAGTCTAGGAGTGTCCTTA[G/C]TGACAGCTGCAAGACTGGGGCCTCAGATGAGGGTATAAGCCTGTGTGCCAAAGTGAGGCAGAGCGAGAATACAAAGATGGGAGAAGGAGTGCAACTAGGCAGAAGGCTTTCATTTCTTGAGTGCACCTCCATAGGCCCCTATATCTGCGC
