# Supplementary material for: Population Genetic Analysis of the Estonian Native Horse Suggests Diverse and Distinct Genetics, Ancient Origin and Contribution from Unique Patrilines
Source: Genes (Basel). 2019 Aug 20;10(8):629. doi: 10.3390/genes10080629 (PMC6722507; doi:10.3390/genes10080629)
Supplement: Supplementary file 1 [file genes-10-00629-s001.zip › Supplementary Files/Supplementary Table S3_mtDNAMarkers.xlsx]

## Sheet: Sheet1
Supplementary Table S3: List of breeds and individuals (with NCBI accession ID) used for mtDNA analysis
NCBI_ID	Breed
AY519873.1	Asturcon
AY519871.1	Asturcon
AY519878.1	Asturcon
AY519874.1	Asturcon
AY519882.1	Asturcon
AY519879.1	Asturcon
AY519881.1	Asturcon
EU256581.1	Breton
AB329617.1	Breton
EF014982.1	Breton
EU256586.1	Breton
EF014970.1	Breton
EF014979.1	Breton
EF014976.1	Breton
EU256579.1	Breton
EU256592.1	Breton
EU256605.1	Breton
AY519903.1	Cartujano
AY519906.1	Cartujano
AY519898.1	Cartujano
AY519904.1	Cartujano
AY246209.1	Cleveland_Bay
AY246210.1	Cleveland_Bay
AY246211.1	Cleveland_Bay
AY246212.1	Cleveland_Bay
AY246213.1	Cleveland_Bay
HQ593046.1	Clydesdale
AY246216.1	Clydesdale
AY246215.1	Clydesdale
AY246214.1	Clydesdale
JN398439.1	Clydesdale
AY246218.1	Clydesdale
AY246217.1	Clydesdale
HQ593049.1	Clydesdale
HQ593050.1	Clydesdale
HQ593051.1	Clydesdale
HQ592810.1	Dales_Pony
HQ592809.1	Dales_Pony
HQ592808.1	Dales_Pony
HQ592807.1	Dales_Pony
HQ592806.1	Dales_Pony
HQ592805.1	Dales_Pony
HQ592804.1	Dales_Pony
HQ592803.1	Dales_Pony
HQ592802.1	Dales_Pony
HQ592801.1	Dales_Pony
HQ593014.1	Eriskay_Pony
HQ593012.1	Eriskay_Pony
HQ593013.1	Eriskay_Pony
HQ593023.1	Eriskay_Pony
HQ593022.1	Eriskay_Pony
HQ593016.1	Eriskay_Pony
HQ593018.1	Eriskay_Pony
HQ593015.1	Eriskay_Pony
HQ593019.1	Eriskay_Pony
HQ593017.1	Eriskay_Pony
AF072992.1	Exmoor_Pony
AY246219.1	Exmoor_Pony
AY246221.1	Exmoor_Pony
AY246220.1	Exmoor_Pony
AF072993.1	Exmoor_Pony
HQ592968.1	Exmoor_Pony
HQ592970.1	Exmoor_Pony
HQ592971.1	Exmoor_Pony
HQ592972.1	Exmoor_Pony
HQ592973.1	Exmoor_Pony
KR361970.1	Fell_Pony
KR361933.1	Fell_Pony
KR361939.1	Fell_Pony
KR361948.1	Fell_Pony
KR361951.1	Fell_Pony
KR361957.1	Fell_Pony
KR361962.1	Fell_Pony
KR361969.1	Fell_Pony
KR361944.1	Fell_Pony
KR361925.1	Fell_Pony
AY575103.1	Finn_Horse
AY575104.1	Finn_Horse
AJ413694.2	Norwegian Fjord
AJ413695.2	Norwegian Fjord
AJ413696.2	Norwegian Fjord
AJ413697.2	Norwegian Fjord
AJ413699.2	Norwegian Fjord
AJ413700.2	Norwegian Fjord
AJ413701.2	Norwegian Fjord
AJ413702.2	Norwegian Fjord
AJ413703.2	Norwegian Fjord
AJ413704.2	Norwegian Fjord
AY246235.1	Garrano
AY246234.1	Garrano
AY246233.1	Garrano
AY246231.1	Garrano
AY246231.1	Garrano
JN398407.1	Giara
AY462431.1	Haflinger
HQ592851.1	Haflinger
HQ592855.1	Haflinger
KF192487.1	Haflinger
KF192488.1	Haflinger
KF192494.1	Haflinger
KF192394.1	Haflinger
HQ592850.1	Haflinger
KF192439.1	Haflinger
KF192354.1	Haflinger
KR362016.1	Highland_Pony
KR361987.1	Highland_Pony
KR362000.1	Highland_Pony
KR362006.1	Highland_Pony
KR362012.1	Highland_Pony
KR361980.1	Highland_Pony
KR362007.1	Highland_Pony
KR361982.1	Highland_Pony
KR362013.1	Highland_Pony
KR361994.1	Highland_Pony
MF120549.1	Hucul
KF197451.1	Hucul
KF197431.1	Hucul
KF197444.1	Hucul
KF197438.1	Hucul
KF197433.1	Hucul
KF197447.1	Hucul
KF197428.1	Hucul
KF197443.1	Hucul
KF197437.1	Hucul
AJ413717.2	Icelandic_Horse
AJ413723.2	Icelandic_Horse
HQ592886.1	Icelandic_Horse
HQ592888.1	Icelandic_Horse
HQ592947.1	Icelandic_Horse
AJ413719.2	Icelandic_Horse
HQ592882.1	Icelandic_Horse
HQ592887.1	Icelandic_Horse
HQ592883.1	Icelandic_Horse
AJ413718.2	Icelandic_Horse
HQ439473.1	Konik
MF120546.2	Konik
MF120542.2	Konik
MF120531.1	Konik
MF120537.1	Konik
MF120532.2	Konik
MF120538.2	Konik
MF120545.1	Konik
MF120534.2	Konik
MF120541.2	Konik
AY519931.1	Losino
AY519928.1	Losino
AY519924.1	Losino
AY519933.1	Losino
AY246249.1	Noriker
AY246250.1	Noriker
AY246251.1	Noriker
AY246252.1	Noriker
JQ520260.1	Noriker
JQ520278.1	Noriker
JQ520290.1	Noriker
JQ520262.1	Noriker
JQ520287.1	Noriker
AJ413828.2	Noriker
AB329603.1	Percheron
AB329619.1	Percheron
AY575118.1	Polish_Heavy
AY575119.1	Polish_Heavy
AY575120.1	Polish_Heavy
AF431965.1	Posavina
AF431969.1	Posavina
EF495143.1	Posavina
AY575129.1	Posavina
AF431967.1	Posavina
EF495133.1	Posavina
EF495138.1	Posavina
AF431966.1	Posavina
EF495142.1	Posavina
AY575127.1	Posavina
AY519969.1	Pottoka
AY519959.1	Pottoka
AY519963.1	Pottoka
AY519960.1	Pottoka
AY519970.1	Pottoka
AY519967.1	Pottoka
AY519965.1	Pottoka
KR362207.1	Shetland_Pony
KR362216.1	Shetland_Pony
KR362229.1	Shetland_Pony
KR362240.1	Shetland_Pony
KR362241.1	Shetland_Pony
KR362211.1	Shetland_Pony
KR362223.1	Shetland_Pony
KR362235.1	Shetland_Pony
KR362238.1	Shetland_Pony
KR362226.1	Shetland_Pony
AJ413900.2	Shire
AJ413899.2	Shire
AJ413898.2	Shire
AJ413897.2	Shire
AJ413896.2	Shire
AJ413895.2	Shire
AJ413894.2	Shire
AJ413893.2	Shire
DQ339575.1	Sorraia
AY246261.1	Sorraia
AY246259.1	Sorraia
AF072986.1	Suffolk
DQ328033.1	Vyatskaya
DQ328034.1	Vyatskaya
DQ328036.1	Vyatskaya
DQ328021.1	Vyatskaya
DQ328031.1	Vyatskaya
DQ328037.1	Vyatskaya
DQ328028.1	Vyatskaya
DQ328035.1	Vyatskaya
DQ328055.1	Yakut
DQ328044.1	Yakut
DQ328053.1	Yakut
DQ328054.1	Yakut
DQ328050.1	Yakut
