# Supplementary material for: Population Genetic Analysis of the Estonian Native Horse Suggests Diverse and Distinct Genetics, Ancient Origin and Contribution from Unique Patrilines
Source: Genes (Basel). 2019 Aug 20;10(8):629. doi: 10.3390/genes10080629 (PMC6722507; doi:10.3390/genes10080629)
Supplement: Supplementary file 1 [file genes-10-00629-s001.zip › Supplementary Files/Supplementary Table S4_STRUCTUREgroupA.xlsx]

## Sheet: Sheet1
Supplementary Table S4: Percentages of breed contribution to each STRUCTURE cluster for Group A.
		Percentage of breed contribution to each cluster for K=7.
Population	N	Cluster 1	Cluster 2	Cluster 3	Cluster 4	Cluster 5	Cluster 6	Cluster 7
ENH	33	1.52	81.26	3.05	1.67	5.85	1.52	5.13
HU	45	1.27	94.93	0.8	0.5	0.7	1	0.8
PO	53	88.26	3.23	1.1	1.09	2.26	1.6	2.46
FH	25	11.21	44.87	8.29	3.7	11.92	14.31	5.7
GT	43	1.54	1	91.4	2.36	2.4	0.5	0.8
IC	38	1	0.79	1.1	1.09	2.87	0.7	92.45
FJ	50	3	0.9	1.65	0.5	92.15	0.6	1.2
SP	66	0.8	3.6	2.44	87.44	1.03	0.8	3.9
EX	70	1	0.7	0.8	0.5	0.9	95.33	0.78
		Percentage of breed contribution to each cluster for K=8.
Population	N	Cluster 1	Cluster 2	Cluster 3	Cluster 4	Cluster 5	Cluster 6	Cluster 7	Cluster 8
ENH	33	1.12	0.9	0.73	1.93	89.21	1.17	3.14	1.8
HU	45	0.6	0.94	1.13	0.9	2.21	0.86	92.56	0.8
PO	53	1	1.6	87.32	2.42	2.66	1.08	1.69	2.23
FH	25	1.3	7.55	5.82	2.02	68.7	3.36	4.15	7.1
GT	43	2.26	0.5	1.47	0.7	1.18	90.93	0.6	2.36
IC	38	1.05	0.62	0.95	91.63	1.11	1.09	0.62	2.93
FJ	50	0.5	0.5	2.69	1.13	1.28	1.6	0.7	91.6
SP	66	86.66	0.7	0.7	3.81	3.85	2.41	0.99	0.89
EX	70	0.4	95.16	0.91	0.7	0.8	0.7	0.52	0.8
		Percentage of breed contribution to each cluster for K=9.
Population	N	Cluster 1	Cluster 2	Cluster 3	Cluster 4	Cluster 5	Cluster 6	Cluster 7	Cluster 8	Cluster 9
ENH	33	1.67	1.51	1.9	1.26	1.45	1	88.69	1.59	0.93
HU	45	0.9	0.78	90.94	0.93	0.84	0.5	2.57	1.35	1.19
PO	53	2.29	2.22	1.48	1.42	1.04	0.97	1.54	3.22	85.81
FH	25	1.74	5.3	2.4	5.53	2.66	1.33	14.96	61.83	4.25
GT	43	0.6	2.21	0.57	0.5	90.51	2.17	1.23	0.8	1.41
IC	38	90.91	2.98	0.6	0.6	1.1	1	1.05	0.84	0.91
FJ	50	1.1	90.81	0.7	0.5	1.66	0.5	1.12	0.97	2.64
SP	66	3.74	0.67	0.5	0.6	0.5	79.29	0.7	13.57	0.42
EX	70	0.7	0.8	0.5	94.56	0.7	0.4	0.63	0.78	0.93
