# Supplementary material for: Population Genetic Analysis of the Estonian Native Horse Suggests Diverse and Distinct Genetics, Ancient Origin and Contribution from Unique Patrilines
Source: Genes (Basel). 2019 Aug 20;10(8):629. doi: 10.3390/genes10080629 (PMC6722507; doi:10.3390/genes10080629)
Supplement: Supplementary file 1 [file genes-10-00629-s001.zip › Supplementary Files/Supplementary Table S5_MSYgenotypes.xlsx]

## Sheet: Sheet1
Supplementary Table S5: MSY genotypes and haplogroups determined in ENH
Horse ID	Haplogroup	rBF	rAY	rAX	rA	rB	rT	sAL	sPZ	rW	rX	rAF	rOR	rAG	rAH	rAJ	rAI	rDS	rAE
BP280	Ad-h*	rBF_T_1								rW_A_1	rX_G_0	rAF_A_1	rOR_A_1	rAG_G_1	rAH_C_1	rAJ_A_1	rAI_C_1	rDS_T_0	rAE_G _0
BP282	Ad-h*	rBF_T_1								rW_A_1	rX_G_0	rAF_A_1	rOR_A_1	rAG_G_1	rAH_C_1	rAJ_A_1	rAI_C_1	rDS_T_0	rAE_G _0
BP367	Ad-h*	rBF_T_1								rW_A_1	rX_G_0	rAF_A_1	rOR_A_1	rAG_G_1	rAH_C_1	rAJ_A_1	rAI_C_1	rDS_T_0	rAE_G _0
BP314	Ad-h1	rBF_T_1								rW_A_1	rX_G_0	rAF_A_1				rAJ_A_1		rDS_T_0	rAE_C_1
BP315	Ad-h1	rBF_T_1								rW_A_1	rX_G_0	rAF_A_1				rAJ_A_1		rDS_T_0	rAE_C_1
BP364	private HT	rBF_T_1	rAY_A_1	rAX_T_0	rA_T_0					rW_G_0
BP378	private HT	rBF_T_1	rAY_A_1	rAX_T_0	rA_T_0					rW_G_0
BP275	Tu*	rBF_T_1	rAY_A_1	rAX_C_1	rA_NO_CALL	rB_C_0	rT_T_1	sAL_A_0	sPZ_A_0	rW_G_0
BP276	Tu*	rBF_T_1			rA_A_1	rB_C_0	rT_T_1	sAL_A_0	sPZ_A_0	rW_G_0
BP277	Tu*	rBF_T_1			rA_A_1	rB_C_0	rT_T_1	sAL_A_0	sPZ_A_0	rW_G_0
BP312	Tu*	rBF_T_1			rA_A_1	rB_C_0	rT_T_1	sAL_A_0	sPZ_A_0	rW_G_0
BP313	Tu*	rBF_T_1			rA_A_1	rB_C_0	rT_T_1	sAL_A_0	sPZ_A_0	rW_G_0
BP380	Tu*	rBF_T_1			rA_A_1	rB_C_0	rT_T_1	sAL_A_0	sPZ_A_0	rW_G_0
BP379	Tu*	rBF_T_1	rAY_A_1	rAX_C_1	rA_NO_CALL	rB_C_0	rT_T_1	sAL_A_0	sPZ_A_0	rW_G_0
