# Supplementary material for: Population Genetic Analysis of the Estonian Native Horse Suggests Diverse and Distinct Genetics, Ancient Origin and Contribution from Unique Patrilines
Source: Genes (Basel). 2019 Aug 20;10(8):629. doi: 10.3390/genes10080629 (PMC6722507; doi:10.3390/genes10080629)
Supplement: Supplementary file 1 [file genes-10-00629-s001.zip › Supplementary Files/Supplementary Table S6_mtDNAstatistics.xlsx]

## Sheet: ENH_Statistics
Supplementary Table S6: mtDNA test statistics
Statistic	Result
Number of sequences:	9
Number of sites:	320
Total number of sites (excluding sites with gaps / missing data):	292
Number of polymorphic sites:	17
Total number of mutations:	17
Number of Haplotypes, h:	7
Haplotype (gene) diversity, Hd:	0.917
Variance of Haplotype diversity:	0.00846
Standard Deviation of Haplotype diversity:	0.092
Nucleotide diversity, Pi:	0.02245
Sampling variance of Pi:	7.6e-06
Standard deviation of Pi:	0.00276
Theta (per site) from S, Theta-W:	0.02142
Variance of theta (no recombination):	0.000101
Standard deviation of theta (no recombination):	0.01005
Variance of theta (free recombination):	2.7e-05
Standard deviation of theta (free recombination):	0.0052
Average number of nucleotide differences, k:	6.556
Theta (per sequence) from S, Theta-W:	6.255
