# Supplementary material for: Population Genetic Analysis of the Estonian Native Horse Suggests Diverse and Distinct Genetics, Ancient Origin and Contribution from Unique Patrilines
Source: Genes (Basel). 2019 Aug 20;10(8):629. doi: 10.3390/genes10080629 (PMC6722507; doi:10.3390/genes10080629)
Supplement: Supplementary file 1 [file genes-10-00629-s001.zip › Supplementary Files/Supplementary Table S7_R1_Genetic Distance_52breeds.xlsx]

## Sheet: Sheet2
Supplementary Table S7: Reynold's genetic disnces for 52 global breeds
	ENH	Akhal Teke	Andalusian	Zemaitukas Heavy Type	Zemaitukas Old Type	Dales Pony	Argentine Criollo	Belgian Draft	Breton	Clydesdale	Don	Eriskay Pony	Fell Pony	Konik (Polish Primitive)	Chilean Criollo	Hucul	Finn Horse	Selle Francais	French Trotter	Galiceno	Garrano	Gotland Pony	Trakehner	Haflinger	Highland Pony	Malopolski	Polish Heavy Horse	Wielkopolski	Icelandic Horse	Kerry Bog Pony	Kladruber	Knabstrupper	Kyrgyzstan Horse	Lusitano	Mongolian Horse	Noriker	Norwegian Fjord	Percheron	Venezuelan Criollo	Brazillian Criollo	Posavina	Shire	Shetland Pony	Standardbred	Suffolk Punch	Turkoman	Friesian	Lipizzaner	Arabian
ENH	0
Akhal Teke	0.110374	0
Andalusian	0.126168	0.072704	0
Zemaitukas Heavy Type	0.181945	0.229792	0.237605	0
Zemaitukas Old Type	0.235184	0.269239	0.29804	0.20129	0
Dales Pony	0.08332	0.113532	0.09271	0.214527	0.261025	0
Argentine Criollo	0.052332	0.137695	0.133331	0.197504	0.270289	0.096791	0
Belgian Draft	0.100488	0.138259	0.129149	0.216756	0.219784	0.068727	0.123258	0
Breton	0.137799	0.189359	0.183278	0.220498	0.179693	0.141228	0.16072	0.106036	0
Clydesdale	0.194621	0.220483	0.191348	0.298278	0.331305	0.157055	0.200106	0.212951	0.217059	0
Don	0.104121	0.061725	0.048827	0.217296	0.248409	0.063522	0.109215	0.117598	0.15309	0.155953	0
Eriskay Pony	0.179947	0.188335	0.199731	0.266647	0.265705	0.115871	0.172714	0.12489	0.180852	0.215326	0.145729	0
Fell Pony	0.09284	0.134187	0.114651	0.212862	0.226414	0.049634	0.10546	0.091526	0.130673	0.161771	0.100475	0.149408	0
Konik (Polish Primitive)	0.092129	0.14049	0.150145	0.227354	0.254035	0.111946	0.110988	0.087692	0.15907	0.217087	0.140389	0.181431	0.08863	0
Chilean Criollo	0.058115	0.107246	0.106094	0.204233	0.268532	0.095403	0.065187	0.107836	0.177672	0.175379	0.092675	0.163734	0.121316	0.12187	0
Hucul	0.083785	0.121845	0.144945	0.216939	0.238669	0.11641	0.084639	0.096944	0.131732	0.181878	0.113108	0.126584	0.124199	0.079271	0.096643	0
Finn Horse	0.058423	0.114327	0.148113	0.179976	0.183112	0.088597	0.089114	0.064311	0.111357	0.194841	0.110437	0.117384	0.091351	0.076795	0.088534	0.060259	0
Selle Francais	0.125003	0.161777	0.162328	0.102954	0.203758	0.11241	0.116839	0.139769	0.149337	0.212908	0.117619	0.18467	0.141632	0.166223	0.14975	0.130814	0.122583	0
French Trotter	0.18036	0.22177	0.238684	0.102769	0.222333	0.188106	0.198124	0.192519	0.197312	0.313464	0.199219	0.258851	0.186786	0.210692	0.227944	0.180073	0.161341	0.06267	0
Galiceno	0.085609	0.094078	0.064971	0.216154	0.268732	0.056574	0.095674	0.087148	0.150429	0.111047	0.049835	0.15554	0.09014	0.104149	0.067983	0.100032	0.115375	0.130391	0.222639	0
Garrano	0.055568	0.080039	0.072683	0.184973	0.236512	0.043531	0.059137	0.087295	0.111828	0.110736	0.043388	0.120498	0.074514	0.099918	0.045449	0.071918	0.076069	0.102313	0.187119	0.025824	0
Gotland Pony	0.173186	0.239768	0.282184	0.294159	0.283589	0.23177	0.216367	0.168959	0.230581	0.33923	0.249188	0.205989	0.218024	0.14449	0.202452	0.144338	0.098383	0.264889	0.295143	0.243005	0.205313	0
Trakehner	0.098001	0.092579	0.090219	0.211943	0.238453	0.095457	0.101471	0.115109	0.154881	0.167184	0.047229	0.157185	0.131668	0.147123	0.085065	0.104492	0.101421	0.117097	0.200029	0.068538	0.062206	0.222546	0
Haflinger	0.122842	0.143298	0.126708	0.234495	0.245888	0.099419	0.149567	0.128663	0.123407	0.11891	0.095937	0.155375	0.114298	0.135053	0.11797	0.116458	0.11182	0.159401	0.238788	0.079749	0.071201	0.244614	0.117853	0
Highland Pony	0.156186	0.144625	0.147086	0.246449	0.259468	0.112724	0.164376	0.127898	0.181261	0.157105	0.130987	0.151471	0.082152	0.133785	0.143171	0.144911	0.139721	0.192026	0.245645	0.089795	0.094356	0.26993	0.152649	0.136447	0
Malopolski	0.101684	0.070043	0.054188	0.21564	0.258543	0.068478	0.091763	0.096438	0.167532	0.162088	0.026098	0.138558	0.109319	0.126105	0.076228	0.104035	0.106341	0.118776	0.212332	0.046424	0.051337	0.230529	0.035671	0.111368	0.138519	0
Polish Heavy Horse	0.115796	0.172371	0.181258	0.209658	0.156457	0.115416	0.118998	0.069321	0.048886	0.196032	0.13701	0.14089	0.09715	0.107396	0.138342	0.093318	0.07553	0.128229	0.172811	0.119289	0.09385	0.199843	0.125263	0.125312	0.118887	0.13703	0
Wielkopolski	0.079786	0.060064	0.044288	0.198372	0.247667	0.064192	0.077096	0.098193	0.148713	0.144225	0.025253	0.151294	0.105929	0.126468	0.057071	0.099648	0.102176	0.105799	0.201101	0.032403	0.028248	0.239766	0.035705	0.096912	0.13069	0.015404	0.126661	0
Icelandic Horse	0.140587	0.217041	0.265157	0.299025	0.330893	0.230423	0.169145	0.199801	0.271366	0.357657	0.254716	0.265537	0.208184	0.100384	0.195495	0.121867	0.12744	0.25091	0.278954	0.231666	0.202507	0.136531	0.23475	0.278821	0.265744	0.231948	0.209224	0.234354	0
Kerry Bog Pony	0.103044	0.11068	0.119742	0.240507	0.230483	0.103954	0.119577	0.077293	0.150346	0.212352	0.104196	0.182897	0.095546	0.099695	0.130555	0.09115	0.109313	0.149007	0.196343	0.105813	0.104432	0.221642	0.121142	0.134749	0.155454	0.099019	0.113177	0.098708	0.196051	0
Kladruber	0.166915	0.116442	0.058628	0.282273	0.310474	0.134059	0.190819	0.182954	0.229564	0.222878	0.083066	0.223086	0.152617	0.180581	0.14831	0.195569	0.197687	0.211842	0.296102	0.083194	0.110593	0.322728	0.132898	0.133797	0.16006	0.098295	0.219055	0.083137	0.313111	0.166374	0
Knabstrupper	0.062517	0.073233	0.057767	0.196575	0.241943	0.043507	0.064738	0.064483	0.130203	0.145236	0.047816	0.131298	0.080726	0.091775	0.054061	0.086254	0.082176	0.111695	0.203912	0.027679	0.028304	0.211325	0.06697	0.087871	0.111376	0.035966	0.106104	0.026106	0.198057	0.080183	0.091189	0
Kyrgyzstan Horse	0.054775	0.060993	0.081056	0.176568	0.206974	0.071225	0.076749	0.09474	0.117777	0.16925	0.042739	0.14433	0.071569	0.087148	0.079269	0.079927	0.058687	0.111945	0.165239	0.07284	0.048331	0.179321	0.064472	0.097208	0.119669	0.056596	0.097576	0.052795	0.172829	0.083002	0.124433	0.06324	0
Lusitano	0.127549	0.080439	0.056617	0.254314	0.332729	0.105714	0.143327	0.150656	0.211036	0.187269	0.072586	0.193248	0.149298	0.176925	0.09342	0.16255	0.174594	0.187852	0.285267	0.054104	0.063106	0.291542	0.111936	0.125093	0.157027	0.075876	0.211925	0.056216	0.291903	0.146834	0.075388	0.065049	0.104087	0
Mongolian Horse	0.077932	0.09639	0.128457	0.177838	0.186218	0.090786	0.080782	0.096249	0.0927	0.147105	0.089354	0.124832	0.075999	0.067363	0.096412	0.055666	0.045654	0.109619	0.162984	0.08741	0.054791	0.148398	0.080049	0.081524	0.10253	0.09069	0.060968	0.083966	0.149768	0.103496	0.163767	0.077855	0.041768	0.145284	0
Noriker	0.096728	0.143834	0.17246	0.219388	0.164971	0.121586	0.111041	0.08692	0.097611	0.21358	0.128875	0.127104	0.120111	0.10271	0.12474	0.067993	0.05456	0.13251	0.185997	0.132036	0.098483	0.133568	0.100381	0.123234	0.174176	0.114381	0.062296	0.112844	0.149994	0.097111	0.213772	0.097342	0.089762	0.197161	0.057269	0
Norwegian Fjord	0.096583	0.104483	0.143692	0.218669	0.219799	0.147762	0.132572	0.11387	0.149725	0.22876	0.106347	0.172269	0.160044	0.132805	0.09242	0.098395	0.085204	0.15905	0.206928	0.113717	0.092959	0.161705	0.088653	0.153754	0.166498	0.099021	0.110421	0.090416	0.171504	0.129432	0.18719	0.104361	0.082178	0.158076	0.090097	0.089031	0
Percheron	0.081732	0.120354	0.091212	0.211055	0.212769	0.066955	0.114373	0.053697	0.119059	0.183299	0.076072	0.144322	0.072266	0.075437	0.104701	0.09009	0.079316	0.128996	0.177774	0.060737	0.070452	0.191544	0.084424	0.090658	0.110602	0.071894	0.088091	0.070667	0.1981	0.073821	0.107512	0.053446	0.075496	0.119979	0.083616	0.082073	0.108409	0
Venezuelan Criollo	0.049921	0.100734	0.092559	0.199169	0.240755	0.066429	0.065491	0.067469	0.146163	0.158113	0.085974	0.127921	0.08606	0.077718	0.039472	0.067843	0.064921	0.132327	0.202357	0.051956	0.041881	0.158571	0.082783	0.102632	0.110239	0.065573	0.106201	0.059655	0.155078	0.085682	0.131459	0.037917	0.07321	0.09224	0.080533	0.094441	0.094308	0.061495	0
Brazillian Criollo	0.081156	0.116805	0.078357	0.225294	0.315505	0.083902	0.065561	0.135559	0.182053	0.138454	0.078284	0.185382	0.123417	0.133146	0.054369	0.110192	0.140239	0.143254	0.243996	0.034622	0.036349	0.267601	0.095331	0.101861	0.143204	0.07057	0.16525	0.046959	0.243191	0.136923	0.109417	0.041811	0.095184	0.060217	0.110408	0.166079	0.139708	0.104821	0.059085	0
Posavina	0.070182	0.134004	0.129033	0.192533	0.191902	0.067284	0.086135	0.049226	0.05349	0.178052	0.108039	0.126386	0.071196	0.083711	0.108954	0.074333	0.054353	0.111725	0.168245	0.085493	0.059837	0.164251	0.111243	0.085154	0.128132	0.107959	0.05075	0.092171	0.18179	0.09023	0.172044	0.060705	0.079031	0.143984	0.062062	0.056897	0.119679	0.05554	0.06587	0.114008	0
Shire	0.141212	0.1607	0.143368	0.250377	0.273684	0.094968	0.150821	0.153404	0.164283	0.048266	0.121226	0.155576	0.092931	0.162865	0.122462	0.143105	0.133676	0.176749	0.25761	0.083086	0.067414	0.271347	0.141496	0.089293	0.099698	0.130879	0.146079	0.107171	0.294138	0.16925	0.169099	0.096489	0.12759	0.146349	0.104983	0.158369	0.179445	0.133373	0.110095	0.106312	0.112799	0
Shetland Pony	0.155399	0.230847	0.233627	0.21124	0.254446	0.16219	0.174267	0.182383	0.180133	0.319644	0.2098	0.237726	0.17009	0.214575	0.213393	0.195463	0.152292	0.1416	0.176487	0.219825	0.174816	0.272369	0.211266	0.247657	0.242736	0.21698	0.168865	0.206831	0.253678	0.216154	0.290909	0.179847	0.175425	0.274747	0.174388	0.187402	0.209803	0.19039	0.176922	0.227162	0.153884	0.249882	0
Standardbred	0.10067	0.090435	0.080543	0.230812	0.263629	0.0849	0.126119	0.125363	0.155966	0.174265	0.061058	0.170429	0.111458	0.160165	0.098659	0.11051	0.125662	0.134049	0.184641	0.073668	0.052266	0.270941	0.083831	0.124349	0.127571	0.090585	0.140412	0.058076	0.269318	0.119695	0.123259	0.082029	0.082287	0.097353	0.108475	0.143502	0.117189	0.085715	0.093787	0.087017	0.113025	0.119559	0.207248	0
Suffolk Punch	0.096169	0.106404	0.11939	0.229598	0.238537	0.090657	0.109988	0.094085	0.159564	0.197725	0.111835	0.153845	0.075083	0.074979	0.129125	0.085502	0.087843	0.150173	0.197687	0.095846	0.091155	0.201558	0.127309	0.101443	0.107057	0.109406	0.120981	0.108378	0.172928	0.065449	0.144604	0.076746	0.076727	0.13818	0.073003	0.100791	0.156484	0.06616	0.0734	0.123245	0.07153	0.144882	0.212756	0.128375	0
Turkoman	0.066886	0.06632	0.055463	0.198988	0.244047	0.057495	0.06984	0.089091	0.140734	0.138603	0.037941	0.136193	0.06745	0.090658	0.049452	0.076318	0.086729	0.122936	0.199192	0.03026	0.026394	0.196785	0.058684	0.084047	0.099672	0.035371	0.116611	0.032787	0.194611	0.086116	0.084617	0.032546	0.03959	0.053244	0.061121	0.106359	0.103712	0.059719	0.039263	0.048316	0.079041	0.098034	0.195337	0.066804	0.075589	0
Friesian	0.26822	0.376896	0.352122	0.382678	0.356119	0.251967	0.291595	0.254823	0.231957	0.399642	0.340834	0.375902	0.205408	0.306932	0.363316	0.321463	0.281128	0.299186	0.331383	0.326436	0.298805	0.42126	0.347005	0.341828	0.332247	0.347045	0.22962	0.339145	0.399707	0.242024	0.40717	0.284717	0.298025	0.403506	0.292926	0.273033	0.376288	0.264874	0.286425	0.360842	0.209685	0.331925	0.25659	0.334936	0.279299	0.306186	0
Lipizzaner	0.087283	0.091199	0.120172	0.208153	0.174906	0.117925	0.127843	0.097113	0.121451	0.190801	0.080422	0.140756	0.13256	0.123472	0.101982	0.069673	0.080099	0.131664	0.183263	0.09157	0.081188	0.173913	0.067289	0.111037	0.148545	0.076038	0.097124	0.074327	0.18967	0.083814	0.138752	0.073693	0.073668	0.137963	0.081539	0.060272	0.068905	0.064065	0.066851	0.127074	0.083208	0.14962	0.194354	0.094205	0.091947	0.071872	0.310578	0
Arabian	0.1296	0.095288	0.056612	0.255043	0.302609	0.102871	0.126503	0.136697	0.188985	0.193476	0.069336	0.182823	0.131645	0.149677	0.103904	0.123923	0.15983	0.170118	0.261016	0.065419	0.07636	0.270927	0.10596	0.125516	0.156982	0.07012	0.183692	0.062476	0.261702	0.116415	0.079392	0.05563	0.09858	0.060205	0.131182	0.157284	0.16438	0.098296	0.083208	0.078996	0.119019	0.1478	0.255283	0.105815	0.113529	0.040825	0.354818	0.104965	0
Thoroughbred	0.107997	0.090592	0.070426	0.219715	0.254247	0.091677	0.103744	0.106265	0.170115	0.186628	0.040934	0.161406	0.139238	0.159543	0.075357	0.115337	0.113992	0.117741	0.20225	0.066947	0.061749	0.260475	0.036372	0.128951	0.15908	0.022866	0.13291	0.018307	0.259427	0.117372	0.123826	0.057141	0.074054	0.103932	0.11077	0.124646	0.089296	0.082768	0.081626	0.089168	0.119148	0.153615	0.22161	0.077162	0.138176	0.065341	0.371531	0.080635	0.107174
Exmoor Pony	0.15437	0.141107	0.162189	0.246911	0.259557	0.124323	0.157177	0.10269	0.183984	0.239623	0.145292	0.125449	0.129643	0.147915	0.143255	0.101667	0.095041	0.168779	0.213505	0.138317	0.118756	0.205185	0.119331	0.153993	0.122648	0.124915	0.131578	0.126413	0.230412	0.149022	0.212985	0.131847	0.120466	0.184545	0.092266	0.125729	0.144763	0.111619	0.115331	0.177798	0.120013	0.180451	0.227404	0.134344	0.110775	0.110032	0.367894	0.13127	0.17615
Przewalski Horse	0.230122	0.31756	0.307712	0.296498	0.30435	0.238578	0.272053	0.262449	0.20203	0.38712	0.280501	0.323794	0.204408	0.271907	0.319581	0.279291	0.222809	0.243973	0.233357	0.307193	0.259671	0.332974	0.303515	0.296532	0.311974	0.31085	0.225974	0.305137	0.327955	0.270307	0.359682	0.275967	0.232773	0.362011	0.23612	0.25877	0.301558	0.25571	0.269254	0.333565	0.197661	0.318867	0.21523	0.30358	0.269904	0.270419	0.252247	0.278821	0.325698
[truncated: 3 more columns]
